# Supplementary material for: Functional Evaluation of KEL as an Oncogenic Gene in the Progression of Acute Erythroleukemia
Source: Oxid Med Cell Longev. 2022 Jan 30;2022:5885342. doi: 10.1155/2022/5885342 (PMC8819426; doi:10.1155/2022/5885342)
Supplement: Supplementary 4 — Additional file: Table S1: primers used in this study. [file 5885342.f4.txt]

Table S1. Primers used in this study.
gene	Forward Primer	Reverse Primer
GAPDH	CTGGGCTACACTGAGCACC	AAGTGGTCGTTGAGGGCAATG
GATA1	TGCGGCCTCTATCACAAGATG	CTGCCCGTTTACTGACAATCA
KEL-F	GGATCTCCGGGATCATTACCT	ATTCTCCGAAGTCGGTTTTTGT
PDL1	CGACTACAAGCGAATTACTGTG	GTGACTGGATCCACAACCA
POLR2A	GGGTGGCATCAAATACCCAGA	AGACACAGCGCAAAACTTTCA
TAL1	CCAAAGTTGTGCGGCGTATC	CAGGCGGAGGATCTCATTCTT
ChIP Primer#1	CTGAGCTTGCCACATCCCC	GGAGCAAGCATAAGGGTAGGG
ChIP Primer#2	AAGGGAGCCTCAAAGGCCAA	GAGCAAGCATAAGGGTAGGGG
ChIP Primer#3	CCTTATGCTTGCTCCAGGCTC	GAAAGACAGGTGGGTTGGAGG
ChIP Primer#4	ACGTGTGCATGTGTGTCAGA	GCAGGGGACAACCAGAATGT
ChIP Primer#5	GGTAAGATCCCTCCAGGGTG	GAGACCTACAAAGGGCAGAGG
ChIP Primer#6	GCCTTCCCCAAACCGTATCT	GGGCAGACAGAATGTGGCTA
