# Supplementary material for: Functional Evaluation of KEL as an Oncogenic Gene in the Progression of Acute Erythroleukemia
Source: Oxid Med Cell Longev. 2022 Jan 30;2022:5885342. doi: 10.1155/2022/5885342 (PMC8819426; doi:10.1155/2022/5885342)
Supplement: Supplementary 5 — Additional file: Table S2: antibodies and chemicals used in this study. [file 5885342.f5.txt]

Table S2. Antibodies and chemicals used in this study.
REAGENT or RESOURCE	SOURCE	IDENTIFIER
Antibodies
Actin	Beyotime	AF0003
fut1	Proteintech Group	17956-1-AP
GATA1	Abcam	ab133274
H3	Abcam	ab1791
H3K27ac	Cell Signaling Technology	4353T
H3K4me3	Abcam	ab8580
Hemoglobin ��?	sc-21756	Santa Cruz Biotechnology
KEL	RD	AF1914
p-BTK	Abcam	ab68217
p-CREB	Abcam	ab32096
p-Cyclin B1	Abcam	ab55184
PDL1	Proteintech Group	17952-1-ap
p-GSK-3	Cell Signaling Technology	9323T
p-MEK1	Cell Signaling Technology	9121S
P-myc	Bioss	bs-4017R
p-NFKB	Cell Signaling Technology	4764T
p-PKC	Abcam	ab131479
p-RSK	Abcam	ab62324
p-stat3	Cell Signaling Technology	9134T
Chemicals
JQ1	Selleck Chemicals	S7110
Dacinostat	Selleck Chemicals	S1095
