# Supplementary material for: Functional Evaluation of KEL as an Oncogenic Gene in the Progression of Acute Erythroleukemia
Source: Oxid Med Cell Longev. 2022 Jan 30;2022:5885342. doi: 10.1155/2022/5885342 (PMC8819426; doi:10.1155/2022/5885342)
Supplement: Supplementary 6 — Additional file: Table S3: promoter sequence of GATA1. [file 5885342.f6.txt]

Table S3. Promoter sequence of GATA1.
Position	Sequence
kel-1: 1-600	tctagaatcctgagtcagctttttcccctcactctgattcctactccccccttaatcaaaattccattgttcgctggcatcactattcccctagtcatgcagaaatgcaacttggagctcctctgtggctctatcataaacccctcctccattcaatccattgccatgactttattccatacaatttttctttctacgcacttccctcccctctgccatccccttgggccgggccctcccttcatcactcctgcaacaccaaactaaccactctgtttcttgtcttttatccaatcagtccagatccccaataccacaccggcgtttcttagatattattgtatcttgccacacctttcctcaaaagccttatttttcccaatgctttcttttctaatg…
kel-2:501-1100	tggcaagtgcaccatggccctagcacagtgctgatggaatctggaaatatcgccaggggatcatttgcaagactaacctaataaattacattatttttttcctgggatgaggaaacaaggacagagttgaaacaccttcccccagaaatgtgcttgcctctctcagaccacaggtaagggcttaatatgatgtgagaaagaggatttctggcttggaatgcaattcatttctattaacatttagaaagcatcttgggtgggcaggaatgaaaaccagacactgtacatgctatgacatagttttcaatcactaaggagatgaagaggcaagctatcagtgtaacagaaagcagaatgaaagaaagaggggctcagtaaagccttattcttttgtagaag…
kel-3:1001-1600	cacagagctaataattagcagattagggtctcctagctgggtgatcttttgaatgcatgactttgccagcagccagcagagctatgaaacaccgagagaaacaattaagcatgcttgggaacagtgtgaatgggcatggagctgggaggcctcctgggaaaggtggcatttgacctgggaattgatgaatcccagaaaagccaatcagagaggtgtgaaaacaaaattaaaatggagactgggcctgaaaaattcccaggcaaacaaagccaaagaccttaaaaatagccatattcttgctaaaactacaaacataaattaaacttaacttgggtcaatttctgataaatgcttacaacaaataaaacttaaccccagccaatgataagcagccaacta…
kel-4:1501-2000	ttcccaataaatgcttgcctctgacattttgtcatcgcaacactaaacctttgtcggtctggtgctccccaattcatgaattgcttcttacttaaataaactctttaaaattttactgtgcctcatattttttttaatacagaagaaatgagagaaggaagaatattttagaaataaaggaacttcatgggcagagtcacagtgcaagacaaaaggagcagaccaagggcaagattgcttggggagtgaagactccctccctcttctcccctgagaagctgagataaagggggaggagaagcctgggtgccccccactgataagcaggctccacccagaggccagtcctgtgtgtctggggacaaggcgaaagagcagcagaagtgccccttctccagg…
